# Supplementary material for: Ridge-furrow mulched with plastic film improves the anti-oxidative defence system and photosynthesis in leaves of winter wheat under deficit irrigation
Source: PLoS One. 2018 Jul 11;13(7):e0200277. doi: 10.1371/journal.pone.0200277 (PMC6040750; doi:10.1371/journal.pone.0200277)
Supplement: S1 Data File — (XLS) [file pone.0200277.s001.xls]

## Sheet: Sheet1
							soil water content
			2016							2017
		ST	JS	FS	GFS	MS				ST	JS	FS	GFS	MS
	R1 150	21.93	29.21	30.24	24.21	23.5			R1150	21.47	23.39	23.86	27.041	23.082
	R1 75	20.16	23.53	24.44	19.87	19.81			R175	16.79	20.25	20.17	23.267	20.89
	R2 150	20.79	26.92	27.03	21.62	21.8			R2150	18.57	21.46	21.58	25.588	21.403
	R2 75	19.53	22.65	22.79	18.78	19			R275	16.38	19.43	19.69	22.895	20.454
	R3 150	19.3	22.7	23.07	19.18	19.08			R3150	16.38	18.79	18.53	22.856	20.016
	R3 75	17.69	18.9	19.77	17.39	15.68			R375	14.16	16.86	17.34	21.48	18.44
		ST	JS	FS	GFS	MS				ST	JS	FS	GFS	MS
	F1 150	19.37	21.38	21.75	17.62	17.01			F1150	17.6	18.53	18.3	22.531	18.518
	F1 75	17.47	18.08	18.25	15.24	14.52			F175	15.33	15.05	15.54	19.89	16.562
	F2 150	17.94	19.84	20.28	16.44	16.15			F2150	16.43	16.93	17.1	20.957	17.57
	F2 75	16.41	15.78	16.61	14.29	13.82			F275	14.32	14.04	14.5	18.808	15.967
	F3 150	16.2	15.98	16.87	14.88	13.79			F3150	13.94	13.26	13.41	18.878	15.281
	F3 75	13.97	12.67	13.51	10.81	10.35			F375	10.82	11.34	11.09	16.507	12.54
