# Supplementary material for: Ridge-furrow mulched with plastic film improves the anti-oxidative defence system and photosynthesis in leaves of winter wheat under deficit irrigation
Source: PLoS One. 2018 Jul 11;13(7):e0200277. doi: 10.1371/journal.pone.0200277 (PMC6040750; doi:10.1371/journal.pone.0200277)
Supplement: S2 Data File — (XLS) [file pone.0200277.s002.xls]

## Sheet: Sheet2
			photosynthesis
			2016					2017
		Jointing stage	Flowering stage	Grain filling stage			Jointing stage	Flowering stage	Grain filling stage
	R1 150	27.7	33.5	18.5		R1 150	26.3505	29.9522	20.4205
	R1 75	24.6667	29.8333	14.7		R1 75	23.5466	27.1822	16.3401
	F1 150	25.7	30.1	14.4333		F1 150	22.19	27	17.1812
	F1 75	23.0667	27.9	10.6333		F1 75	18.2367	25.7532	12.8885
	R2 150	26.7333	31.8667	15.7667		R2 150	21.267	29.0058	13
	R2 75	22.5333	26.7	12.3333		R2 75	18.259	25.5382	9
	F2 150	24.7667	28.5	13.5333		F2 150	20.9095	26	11
	F2 75	21.2333	22.0667	5.88667		F2 75	16.654	20	7
	R3 150	23.1667	27.5667	9.38		R3 150	19.4037	25	9
	R3 75	18.4	19.2667	6.73		R3 75	15.2778	21	5
	F3 150	20.4333	20.9333	6.28667		F3 150	16.6169	19	7
	F3 75	13.4	16.5667	3.22667		F3 75	13.7018	16	4
