# Supplementary material for: Ridge-furrow mulched with plastic film improves the anti-oxidative defence system and photosynthesis in leaves of winter wheat under deficit irrigation
Source: PLoS One. 2018 Jul 11;13(7):e0200277. doi: 10.1371/journal.pone.0200277 (PMC6040750; doi:10.1371/journal.pone.0200277)
Supplement: S3 Data File — (XLS) [file pone.0200277.s003.xls]

## Sheet: Sheet3
											antioxidant enzyme activities																			reactive oxygen species (ROS)
						SOD activity													POD Activity
				2016					2017								2016					2017									H2O2
		Treatments	JS	FS	GFS	MS		JS	FS	GFS	MS				Treatments	JS	FS	GFS	MS	Treatments	JS	FS	GFS	MS					2016					2017
		R1 150	614.187	804.979	786.08	542.722	R1 150	637.187	814.979	806.08	554.722				R1 150	140.461	337.676	330.102	239.981	R1 150	144.461	349.676	336.702	246.881			Treatments	JS	FS	GFS	MS	Treatments	JS	FS	GFS	MS
		R1 75	591.156	766.129	708.438	442.426	R1 75	614.156	776.129	728.438	454.426				R1 75	116.01	314	312.761	159.392	R1 75	120.01	326	319.361	166.292			R1 150	1.21513	4.02931	5.38675	8.8	R1 150	1.51513	4.72931	6.48675	9.9
		R2 150	598.833	779.943	746.823	522.91	R2 150	629.51	813.252	766.823	534.91				R2 150	129.105	296.262	234.742	220.097	R2 150	135.105	306.262	241.642	226.297			R1 75	3.6878	5.51233	7.01574	13.4	R1 75	3.9878	6.21233	8.11574	14.7
		R2 75	587.318	752.316	680.522	420.138	R2 75	610.318	762.316	700.522	432.138				R2 75	102.034	226.527	199.437	150.611	R2 75	108.034	236.527	206.337	156.811			R2 150	1.95372	4.12273	5.99397	9.7	R2 150	2.25372	4.82273	7.09397	10.5
		R3 150	591.156	740.23	716.29	412.709	R3 150	621.833	772.676	753.737	506.431				R3 150	130.654	218.177	199.963	169.256	R3 150	110.654	224.177	205.963	172.156			R2 75	3.90092	5.75172	8.32652	15.5	R2 75	4.20092	6.45172	9.42652	16.9
		R3 75	583.479	687.567	650.861	257.932	R3 75	606.479	697.567	670.861	362.798				R3 75	93.8064	191.231	135.093	110.124	R3 75	96.8064	197.231	141.093	113.024			R3 150	3.71992	5.66122	7.07704	12.2	R3 150	4.01992	6.36122	8.17704	14.1
																											R3 75	4.80883	8.13973	10.6591	18.8	R3 75	5.10883	8.83973	11.7591	19.9
		F1 150	584.156	773.396	762.377	465.429	F1 150	614.156	793.396	790.377	480.429				F1 150	136.344	259.083	228.555	222.641	F1 150	140.344	271.083	235.155	229.541
		F1 75	564.964	733.683	675.139	384.945	F1 75	594.964	753.683	703.139	399.945				F1 75	96.9232	191.718	194.124	157.147	F1 75	100.923	203.718	200.724	164.047			F1 150	2.70362	4.29789	6.17131	9.9	F1 150	3.05362	4.99789	7.37131	10.6
		F2 150	553.448	687.927	647.223	418.376	F2 150	617.995	715.697	702.267	433.376				F2 150	136.839	200.579	154.901	154.354	F2 150	142.839	210.579	161.801	160.554			F1 75	5.11791	6.87274	8.97678	15.5	F1 75	5.46791	7.57274	10.1768	16.6
		F2 75	461.325	655.984	634.137	366.371	F2 75	491.325	675.984	662.137	193.162				F2 75	93.9251	135.459	126.957	117.053	F2 75	99.9251	145.459	133.857	123.253			F2 150	3.6378	4.55771	7.12009	11.8	F2 150	3.9878	5.25771	8.32009	12.1
		F3 150	518.902	677.567	544.282	349.036	F3 150	560.418	706.2	612.412	364.036				F3 150	107.483	152.683	147.069	125.967	F3 150	133.483	158.683	153.069	128.867			F2 75	5.60543	8.50465	10.1941	17.9	F2 75	5.95543	9.20465	11.3941	18.6
		F3 75	511.225	649.94	519.855	144.73	F3 75	541.225	669.94	547.855	159.73				F3 75	95.1786	115.133	115.008	104.011	F3 75	98.1786	121.133	121.008	106.911			F3 150	5.00989	7.00119	8.86001	14.5	F3 150	5.35989	7.70119	10.06	15.5
																											F3 75	7.03299	9.53225	10.8	19.9	F3 75	7.38299	10.2323	12	22.2
						MDA Activity													CAT Activity
				2016					2017								2016					2017									O2
		Treatments	JS	FS	GFS	MS	Treatments	JS	FS	GFS	MS				Treatments	JS	FS	GFS	MS	Treatments	JS	FS	GFS	MS					2016					2017
		R1 150	4.80308	5.20308	5.09209	8.20308	R1 150	5.10308	5.70308	5.49209	9.10308				R1 150	158.533	177.545	165.369	75.8383	R1 150	164.033	184.545	170.369	81.6383			Treatments	JS	FS	GFS	MS	Treatments	JS	FS	GFS	MS
		R1 75	7.09442	9.29391	7.49442	12.2939	R1 75	7.39442	9.79391	7.89442	13.1939				R1 75	140.369	154.691	153.493	69.1517	R1 75	145.869	161.691	158.493	74.9517			R1 150	0.135966	0.236901	0.934902	1.9349	R1 150	0.145966	0.256901	1.0349	2.3349
		R2 150	5.05645	7.09445	5.45645	10.0944	R2 150	5.35645	7.69445	6.05645	11.3944				R2 150	144.311	164.072	152.794	72.3952	R2 150	148.711	170.972	155.794	77.3952			R1 75	0.156402	0.467528	1.89244	2.89244	R1 75	0.166402	0.487528	1.99244	3.29244
		R2 75	8.29806	9.51568	8.69806	12.5157	R2 75	8.59806	10.1157	9.29806	13.8157				R2 75	119.76	150.299	127.096	62.7146	R2 75	124.16	157.199	130.096	67.7146			R2 150	0.153482	0.323021	1.19326	2.19326	R2 150	0.163482	0.343021	1.29326	2.59326
		R3 150	5.64971	9.00514	6.04971	12.0051	R3 150	5.94971	9.80514	6.74971	13.6051				R3 150	113.523	151.896	151.397	66.2076	R3 150	118.023	156.896	152.797	71.2076			R2 75	0.188514	0.485044	2.48799	3.48799	R2 75	0.198514	0.505044	2.58799	3.88799
		R3 75	9.9	14.3727	10.3	17.3727	R3 75	10.2	15.1727	11	18.9727				R3 75	101.098	136.178	125.2	57.475	R3 75	105.598	141.178	126.6	61.475			R3 150	0.179756	0.401843	1.60781	2.60781	R3 150	0.189756	0.421843	1.70781	3.00781
																											R3 75	0.264417	0.54489	3.36816	4.36816	R3 75	0.274417	0.56489	3.46816	4.76816
		F1 150	5.19989	7.11434	5.89989	11.1143	F1 150	5.55989	7.71434	6.49989	12.4143				F1 150	123.653	159.93	153.792	67.2	F1 150	128.653	165.93	157.092	73
		F1 75	7.21116	10.1513	7.91116	14.1513	F1 75	7.57116	10.7513	8.51116	15.4513				F1 75	107.285	140.768	129.192	58.513	F1 75	112.285	146.768	132.492	64.313			F1 150	0.144724	0.358053	1.3801	2.3801	F1 150	0.154724	0.378053	1.4801	2.7801
		F2 150	5.54812	8.21204	6.24812	12.212	F2 150	5.90812	9.11204	7.04812	13.812				F2 150	114.82	145.808	127.146	62.8044	F2 150	118.82	150.808	129.146	67.8044			F1 75	0.20895	0.467528	2.69964	3.69964	F1 75	0.21895	0.487528	2.79964	4.09964
		F2 75	9.34058	12.2325	10.0406	16.2325	F2 75	9.70058	13.1325	10.8406	17.8325				F2 75	105.788	133.533	108.533	53.5729	F2 75	109.788	138.533	110.533	58.5729			F2 150	0.16516	0.401843	1.58737	2.58737	F2 150	0.17516	0.421843	1.68737	2.98737
		F3 150	5.96729	10.5617	6.66729	14.5617	F3 150	6.32729	11.5617	7.66729	16.3617				F3 150	109.88	132.186	114.571	60.1098	F3 150	113.88	135.186	116.571	65.1098			F2 75	0.235224	0.50256	2.96092	3.96092	F2 75	0.245224	0.52256	3.06092	4.36092
		F3 75	10.2912	16.3175	10.9912	20.3175	F3 75	10.6512	17.3175	11.9912	22.1175				F3 75	101.098	128.194	107.335	51.5768	F3 75	105.098	131.194	109.335	56.5768			F3 150	0.20895	0.422278	2.28655	3.28655	F3 150	0.21895	0.442278	2.38655	3.68655
																											F3 75	0.319884	0.58868	4.21477	5.21477	F3 75	0.329884	0.60868	4.31477	5.61477
						APX Activity													Protein
				2016					2017								2016					2017
		Treatments	JS	FS	GFS	MS	Treatments	JS	FS	GFS	MS				Treatments	JS	FS	GFS	MS	Treatments	JS	FS	GFS	MS
		R1	51.75	57.75	60.05	66.05	R1 150	54.75	61.75	66.05	72.05				R1 150	53.4524	81.7708	73.394	31.793	R1 150	57.4524	85.7708	79.394	33.793
		R2	61	65.2	70.75	76.75	R1 75	64	69.2	76.75	82.75				R1 75	46.2687	79.4544	68.6049	24	R1 75	50.2687	83.4544	74.6049	26
		R5	61.35	63.35	64.8	70.8	R2 150	64.35	67.35	70.8	76.8				R2 150	43.3645	73.8995	70	29	R2 150	46.3645	78.8995	74	31
		R6	63.7	74.95	79.35	85.35	R2 75	66.7	78.95	85.35	91.35				R2 75	41.3864	70.5939	66.5966	21.538	R2 75	44.3864	75.5939	70.5966	23.538
		R9	70.25	70.55	79.35	85.35	R3 150	73.25	74.55	85.35	91.35				R3 150	41.2344	69.735	69.3815	27.4464	R3 150	46.2344	74.735	73.3815	29.4464
		R10	72.55	78.5	85.1	91.1	R3 75	75.55	82.5	91.1	97.1				R3 75	37.2521	64.5034	58.4238	17	R3 75	42.2521	69.5034	62.4238	19
		F1	59.4	61.35	67.95	76.95	F1 150	62.9	68	73.95	82.95				F1 150	44.7071	74.9515	61.0307	30.2314	F1 150	48.7071	78.9515	67.0307	32.2314
		F2	73.3	72.8	75.25	84.25	F1 75	76.8	79	81.25	90.25				F1 75	41.3234	65.5034	55.3306	20.8093	F1 75	45.3234	69.5034	61.3306	22.8093
		F5	61.35	68.75	72.75	81.75	F2 150	64.85	74	78.75	87.75				F2 150	41.0741	63.0979	57.5909	29.2683	F2 150	44.0741	68.0979	61.5909	31.2683
		F6	75.45	82	87.05	96.05	F2 75	78.95	90	93.05	102.05				F2 75	35.9205	61.7965	53.6086	19	F2 75	38.9205	66.7965	57.6086	21
		F9	70.65	79.45	97	106	F3 150	74.15	84	100	109				F3 150	37.9549	57.1895	46.2687	25	F3 150	42.9549	62.1895	50.2687	27
		F10	76.15	85.55	112	121	F3 75	79.65	99	118	127				F3 75	28.9752	52.2182	39.8398	13.6516	F3 75	33.9752	57.2182	43.8398	15.6516
						Proline
				2016					2017
		Treatments	JS	FS	GFS	MS	Treatments	JS	FS	GFS	MS
		R1 150	0.105	0.376	0.18	0.17	R1 150	0.125	0.396	0.2	0.18
		R1 75	0.128	0.487	0.302	0.25	R1 75	0.148	0.507	0.322	0.26
		R2 150	0.168	0.805	0.256	0.236	R2 150	0.198	0.835	0.286	0.216
		R2 75	0.206	1.887	0.644	0.604	R2 75	0.236	1.917	0.674	0.584
		R3 150	0.391	1.814	0.965	0.765	R3 150	0.421	1.834	0.985	0.705
		R3 75	0.496	3.027	2.911	1.027	R3 75	0.526	3.047	2.931	0.967
		F1 150	0.158	0.664	0.502	0.48	F1 150	0.178	0.684	0.522	0.49
		F1 75	0.185	1.014	0.735	0.63	F1 75	0.205	1.034	0.755	0.64
		F2 150	0.24	0.943	0.814	0.7	F2 150	0.27	0.973	0.844	0.68
		F2 75	0.319	2.027	1.006	0.89	F2 75	0.349	2.057	1.036	0.87
		F3 150	0.484	3.027	1.181	0.88	F3 150	0.514	3.047	1.201	0.82
		F3 75	0.856	3.117	3.027	1.25	F3 75	0.886	3.137	3.047	1.19
