# Supplementary material for: Ridge-furrow mulched with plastic film improves the anti-oxidative defence system and photosynthesis in leaves of winter wheat under deficit irrigation
Source: PLoS One. 2018 Jul 11;13(7):e0200277. doi: 10.1371/journal.pone.0200277 (PMC6040750; doi:10.1371/journal.pone.0200277)
Supplement: S4 Data File — (XLS) [file pone.0200277.s004.xls]

## Sheet: Sheet4
			Treatments	Deficit irrigation	Grain yield (t ha-1)		ET (mm)		WUE (kg ha-1 mm-1)
					2015-2016	2016-2017	2015-2016	2016-2017	2015-2016	2016-2017
			RF1	150	7.53±0.19a	7.79±0.18a	323.92±36.3a	332.43±38.4a	23.26±0.8b	23.43±0.7b
			RF1	75	7.07±0.58b	6.62±0.68b	314.22±41.4a	325.55±39.3a	22.51±0.6b	20.35±0.9c
			RF2	150	7.40±0.58a	7.57±0.64a	260.62±37.4b	260.36±41.5b	28.39±1.0a	29.06±1.2a
			RF2	75	6.53±0.51b	5.99±0.52b	259.60±43.2b	250.26±34.3b	25.17±1.1b	23.95±0.9b
			RF3	150	5.42±0.38c	3.94±0.41c	241.00±32.1c	249.63±38.5b	22.50±0.8b	15.79±0.8d
			RF3	75	4.15±0.52d	2.92±0.50d	215.16±39.8d	221.42±33.2c	19.30±0.7c	13.19±0.6d
				mean	6.35A	5.81A	269.09B	273.28B	23.52A	20.96A
			TF1	150	6.86±0.46a	6.99±0.59a	482.32±45.3a	430.05±42.2a	14.22±1.2a	16.24±0.9a
			TF1	75	6.42±0.18a	5.74±0.15b	463.05±39.6a	423.42±37.6a	13.85±0.9b	13.55±0.7b
			TF2	150	6.26±0.32a	6.33±0.22a	414.52±35.2b	359.84±34.2b	15.10±1.1a	17.58±1.1a
			TF2	75	5.62±0.31b	4.60±0.23c	410.91±41.6b	357.99±40.1b	13.68±0.6b	12.86±1.2b
			TF3	150	4.47±0.37c	3.72±0.35d	376.48±43.8c	341.50±46.1c	11.88±0.8c	10.88±0.6b
			TF3	75	3.80±0.26d	2.69±0.23e	367.05±37.5c	329.01±38.2c	10.36±0.5c	8.17±0.7c
				mean	5.56B	5.01B	419.06A	373.64A	13.18B	13.21B
			Analysis of variance	CM	*	*	*	*	*	*
				R	*	*	*	ns	*	*
				DI	ns	ns	ns	ns	ns	ns
				CM x R	*	ns	*	*	*	*
				CM x DI	ns	ns	ns	ns	ns	*
				R x DI	ns	*	ns	ns	ns	ns
				CM x R x DI	*	*	ns	ns	*	*
