# Supplementary material for: Ridge-furrow mulched with plastic film improves the anti-oxidative defence system and photosynthesis in leaves of winter wheat under deficit irrigation
Source: PLoS One. 2018 Jul 11;13(7):e0200277. doi: 10.1371/journal.pone.0200277 (PMC6040750; doi:10.1371/journal.pone.0200277)
Supplement: S5 Data File — (XLS) [file pone.0200277.s005.xls]

## Sheet: Sheet5
						Pearson's correlation coefficients
			Pn	SOD	POD	CAT	Protein	H2O2	O2	APX	MDA	Proline
			26.0705	694.482	265.742	147.234	62.1026	5.2578	0.876918	61.0337	6.08659	0.21825
			22.7115	634.019	229.228	132.339	56.582	7.82897	1.41845	70.015	9.32482	0.30425
			22.9399	674.22	223.689	135.806	55.816	5.80511	1.03201	67.3	7.27545	0.3755
			19.0606	617.576	173.29	117.38	51.7787	8.80729	1.72863	78.15	10.1069	0.848625
			18.9195	638.579	178.875	122.743	53.9493	7.66455	1.26555	78.775	8.60243	0.9825
			14.2791	563.676	134.801	106.85	46.2948	11.0019	2.20266	84.2875	13.4114	1.84187
			22.7674	658.045	215.343	128.656	54.7302	6.13696	1.13199	69.25	7.68961	0.45975
			19.7464	600.337	163.665	111.452	47.7417	9.53561	1.83519	79.7438	10.0887	0.65475
			20.7849	597.122	165.306	114.645	49.5078	7.09765	1.25169	73.4688	8.51258	0.68175
			15.4734	516.977	121.986	102.357	44.3314	10.9198	1.98115	88.3	12.2941	1.06475
			15.045	540.473	138.413	105.937	43.6033	9.24902	1.61733	89.5687	9.95951	1.42588
			11.1492	468.344	109.57	98.8009	35.6712	12.3851	2.65078	101.469	14.978	2.052
